# Supplementary material for: cellHarmony: cell-level matching and holistic comparison of single-cell transcriptomes
Source: Nucleic Acids Res. 2019 Sep 16;47(21):e138. doi: 10.1093/nar/gkz789 (PMC6868361; doi:10.1093/nar/gkz789)
Supplement: gkz789_Supplemental_Files [file gkz789_supplemental_files.zip]

Archive with 2 entries (2 files):
- Supplemental.Information.pdf
- TableS1.xlsx
