# Supplementary material for: cellHarmony: cell-level matching and holistic comparison of single-cell transcriptomes
Source: Nucleic Acids Res. 2019 Sep 16;47(21):e138. doi: 10.1093/nar/gkz789 (PMC6868361; doi:10.1093/nar/gkz789)
Supplement: gkz789_Supplemental_Files [file gkz789_supplemental_files.zip › TableS1.xlsx]

## Sheet: Table S1
GO-Elite Pathway Commons Enriched Pathways - Day 2 and Day 4 versus Day 0 chemotherapy gene modules
Gene Clusters (Predominant Patterns)	Gene-Set Name	Number Changed	Number Measured	Z Score	FisherExactP	gene symbols
cluster-D2-upregulated	Downstream signaling in naiive CD8+ T cells	8	67	9.41462	1.40875e-07	B2M|CALM1|CD3E|CD8A|HLA-A|IL2RG|JUN|JUNB
cluster-D2-upregulated	AP-1 transcription factor network	20	613	6.35967	1.93313e-07	AES|ALDOA|B2M|CALM1|CD3E|CD8A|CEBPB|CXCR4|DUSP1|HLA-A|IL2RG|IRF1|ITGB2|JUN|JUNB|LSP1|PGK1|RAC1|SAP18|SKP1
cluster-D2-upregulated	CDC42 signaling events	22	751	6.12118	2.39231e-07	AES|ALDOA|ARPC2|B2M|CALM1|CD3E|CD8A|CEBPB|CFL1|CXCR4|DUSP1|HLA-A|IL2RG|IRF1|ITGB2|JUN|JUNB|LSP1|PGK1|RAC1|SAP18|SKP1
cluster-D2-upregulated	Regulation of CDC42 activity	22	765	6.02104	3.33271e-07	AES|ALDOA|ARPC2|B2M|CALM1|CD3E|CD8A|CEBPB|CFL1|CXCR4|DUSP1|HLA-A|IL2RG|IRF1|ITGB2|JUN|JUNB|LSP1|PGK1|RAC1|SAP18|SKP1
cluster-D2-upregulated	TCR signaling in naiive CD8+ T cells	10	139	7.76528	4.33401e-07	B2M|CALM1|CD3E|CD8A|HLA-A|IL2RG|JUN|JUNB|NFKBIA|TNFAIP3
cluster-D2-upregulated	Integrin-linked kinase signaling	20	650	6.04984	5.09412e-07	AES|ALDOA|B2M|CALM1|CD3E|CD8A|CEBPB|CXCR4|DUSP1|HLA-A|IL2RG|IRF1|ITGB2|JUN|JUNB|LSP1|PGK1|RAC1|SAP18|SKP1
cluster-D2-upregulated	Immune System	18	532	6.17954	5.99646e-07	B2M|CD3E|CD8A|HLA-A|HLA-B|HLA-C|HLA-E|IFITM2|IL2RG|ITGB2|JUN|NFKBIA|PDIA3|PSME1|RAC1|SKP1|TNFAIP3|TXNIP
cluster-D2-upregulated	IL12-mediated signaling events	10	148	7.45908	7.78348e-07	B2M|CD3E|CD8A|GZMA|HLA-A|IL2RG|IRF1|JUN|NFKBIA|TNFAIP3
cluster-D2-upregulated	Immunoregulatory interactions between a Lymphoid and a non-Lymphoid cell	8	95	7.64578	2.15446e-06	B2M|CD3E|CD8A|HLA-A|HLA-B|HLA-C|HLA-E|ITGB2
cluster-D2-upregulated	Adaptive Immune System	12	277	6.02946	6.12333e-06	B2M|CD3E|CD8A|HLA-A|HLA-B|HLA-C|HLA-E|ITGB2|NFKBIA|PDIA3|PSME1|RAC1
cluster-D2-upregulated	Glypican pathway	28	1344	5.05105	3.41903e-06	AES|ALDOA|ARPC2|B2M|BTG2|CALM1|CD3E|CD8A|CEBPB|CXCR4|DDIT4|DDX5|DUSP1|FLNA|HLA-A|IL2RG|IRF1|ITGB2|JUN|JUNB|LSP1|NFKBIA|PGK1|RAC1|SAP18|SKP1|TNFAIP3|ZFP36
cluster-D2-upregulated	Proteoglycan syndecan-mediated signaling events	28	1357	4.99529	4.016e-06	AES|ALDOA|ARPC2|B2M|BTG2|CALM1|CD3E|CD8A|CEBPB|CXCR4|DDIT4|DDX5|DUSP1|FLNA|HLA-A|IL2RG|IRF1|ITGB2|JUN|JUNB|LSP1|NFKBIA|PGK1|RAC1|SAP18|SKP1|TNFAIP3|ZFP36
cluster-D2-upregulated	mTOR signaling pathway	27	1289	4.96139	5.72761e-06	AES|ALDOA|ARPC2|B2M|BTG2|CALM1|CD3E|CD8A|CEBPB|CXCR4|DDIT4|DDX5|DUSP1|HLA-A|IL2RG|IRF1|ITGB2|JUN|JUNB|LSP1|NFKBIA|PGK1|RAC1|SAP18|SKP1|TNFAIP3|ZFP36
cluster-D2-upregulated	Urokinase-type plasminogen activator (uPA) and uPAR-mediated signaling	27	1289	4.96139	5.72761e-06	AES|ALDOA|ARPC2|B2M|BTG2|CALM1|CD3E|CD8A|CEBPB|CXCR4|DDIT4|DDX5|DUSP1|HLA-A|IL2RG|IRF1|ITGB2|JUN|JUNB|LSP1|NFKBIA|PGK1|RAC1|SAP18|SKP1|TNFAIP3|ZFP36
cluster-D2-upregulated	Signaling events mediated by focal adhesion kinase	27	1289	4.96139	5.72761e-06	AES|ALDOA|ARPC2|B2M|BTG2|CALM1|CD3E|CD8A|CEBPB|CXCR4|DDIT4|DDX5|DUSP1|HLA-A|IL2RG|IRF1|ITGB2|JUN|JUNB|LSP1|NFKBIA|PGK1|RAC1|SAP18|SKP1|TNFAIP3|ZFP36
cluster-D2-upregulated	S1P1 pathway	27	1289	4.96139	5.72761e-06	AES|ALDOA|ARPC2|B2M|BTG2|CALM1|CD3E|CD8A|CEBPB|CXCR4|DDIT4|DDX5|DUSP1|HLA-A|IL2RG|IRF1|ITGB2|JUN|JUNB|LSP1|NFKBIA|PGK1|RAC1|SAP18|SKP1|TNFAIP3|ZFP36
cluster-D2-upregulated	PDGFR-beta signaling pathway	27	1289	4.96139	5.72761e-06	AES|ALDOA|ARPC2|B2M|BTG2|CALM1|CD3E|CD8A|CEBPB|CXCR4|DDIT4|DDX5|DUSP1|HLA-A|IL2RG|IRF1|ITGB2|JUN|JUNB|LSP1|NFKBIA|PGK1|RAC1|SAP18|SKP1|TNFAIP3|ZFP36
cluster-D2-upregulated	Internalization of ErbB1	27	1289	4.96139	5.72761e-06	AES|ALDOA|ARPC2|B2M|BTG2|CALM1|CD3E|CD8A|CEBPB|CXCR4|DDIT4|DDX5|DUSP1|HLA-A|IL2RG|IRF1|ITGB2|JUN|JUNB|LSP1|NFKBIA|PGK1|RAC1|SAP18|SKP1|TNFAIP3|ZFP36
cluster-D2-upregulated	Insulin Pathway	27	1289	4.96139	5.72761e-06	AES|ALDOA|ARPC2|B2M|BTG2|CALM1|CD3E|CD8A|CEBPB|CXCR4|DDIT4|DDX5|DUSP1|HLA-A|IL2RG|IRF1|ITGB2|JUN|JUNB|LSP1|NFKBIA|PGK1|RAC1|SAP18|SKP1|TNFAIP3|ZFP36
cluster-D2-upregulated	ErbB1 downstream signaling	27	1289	4.96139	5.72761e-06	AES|ALDOA|ARPC2|B2M|BTG2|CALM1|CD3E|CD8A|CEBPB|CXCR4|DDIT4|DDX5|DUSP1|HLA-A|IL2RG|IRF1|ITGB2|JUN|JUNB|LSP1|NFKBIA|PGK1|RAC1|SAP18|SKP1|TNFAIP3|ZFP36
cluster-D2-upregulated	EGF receptor (ErbB1) signaling pathway	27	1289	4.96139	5.72761e-06	AES|ALDOA|ARPC2|B2M|BTG2|CALM1|CD3E|CD8A|CEBPB|CXCR4|DDIT4|DDX5|DUSP1|HLA-A|IL2RG|IRF1|ITGB2|JUN|JUNB|LSP1|NFKBIA|PGK1|RAC1|SAP18|SKP1|TNFAIP3|ZFP36
cluster-D2-upregulated	Class I PI3K signaling events mediated by Akt	27	1289	4.96139	5.72761e-06	AES|ALDOA|ARPC2|B2M|BTG2|CALM1|CD3E|CD8A|CEBPB|CXCR4|DDIT4|DDX5|DUSP1|HLA-A|IL2RG|IRF1|ITGB2|JUN|JUNB|LSP1|NFKBIA|PGK1|RAC1|SAP18|SKP1|TNFAIP3|ZFP36
cluster-D2-upregulated	Class I PI3K signaling events	27	1289	4.96139	5.72761e-06	AES|ALDOA|ARPC2|B2M|BTG2|CALM1|CD3E|CD8A|CEBPB|CXCR4|DDIT4|DDX5|DUSP1|HLA-A|IL2RG|IRF1|ITGB2|JUN|JUNB|LSP1|NFKBIA|PGK1|RAC1|SAP18|SKP1|TNFAIP3|ZFP36
cluster-D2-upregulated	Arf6 trafficking events	27	1289	4.96139	5.72761e-06	AES|ALDOA|ARPC2|B2M|BTG2|CALM1|CD3E|CD8A|CEBPB|CXCR4|DDIT4|DDX5|DUSP1|HLA-A|IL2RG|IRF1|ITGB2|JUN|JUNB|LSP1|NFKBIA|PGK1|RAC1|SAP18|SKP1|TNFAIP3|ZFP36
cluster-D2-upregulated	Arf6 signaling events	27	1289	4.96139	5.72761e-06	AES|ALDOA|ARPC2|B2M|BTG2|CALM1|CD3E|CD8A|CEBPB|CXCR4|DDIT4|DDX5|DUSP1|HLA-A|IL2RG|IRF1|ITGB2|JUN|JUNB|LSP1|NFKBIA|PGK1|RAC1|SAP18|SKP1|TNFAIP3|ZFP36
cluster-D2-upregulated	Arf6 downstream pathway	27	1289	4.96139	5.72761e-06	AES|ALDOA|ARPC2|B2M|BTG2|CALM1|CD3E|CD8A|CEBPB|CXCR4|DDIT4|DDX5|DUSP1|HLA-A|IL2RG|IRF1|ITGB2|JUN|JUNB|LSP1|NFKBIA|PGK1|RAC1|SAP18|SKP1|TNFAIP3|ZFP36
cluster-D2-upregulated	EGFR-dependent Endothelin signaling events	27	1290	4.95697	5.7922e-06	AES|ALDOA|ARPC2|B2M|BTG2|CALM1|CD3E|CD8A|CEBPB|CXCR4|DDIT4|DDX5|DUSP1|HLA-A|IL2RG|IRF1|ITGB2|JUN|JUNB|LSP1|NFKBIA|PGK1|RAC1|SAP18|SKP1|TNFAIP3|ZFP36
cluster-D2-upregulated	IGF1 pathway	27	1291	4.95256	5.85805e-06	AES|ALDOA|ARPC2|B2M|BTG2|CALM1|CD3E|CD8A|CEBPB|CXCR4|DDIT4|DDX5|DUSP1|HLA-A|IL2RG|IRF1|ITGB2|JUN|JUNB|LSP1|NFKBIA|PGK1|RAC1|SAP18|SKP1|TNFAIP3|ZFP36
cluster-D2-upregulated	IL5-mediated signaling events	27	1293	4.94374	5.99362e-06	AES|ALDOA|ARPC2|B2M|BTG2|CALM1|CD3E|CD8A|CEBPB|CXCR4|DDIT4|DDX5|DUSP1|HLA-A|IL2RG|IRF1|ITGB2|JUN|JUNB|LSP1|NFKBIA|PGK1|RAC1|SAP18|SKP1|TNFAIP3|ZFP36
cluster-D2-upregulated	GMCSF-mediated signaling events	27	1294	4.93934	6.06336e-06	AES|ALDOA|ARPC2|B2M|BTG2|CALM1|CD3E|CD8A|CEBPB|CXCR4|DDIT4|DDX5|DUSP1|HLA-A|IL2RG|IRF1|ITGB2|JUN|JUNB|LSP1|NFKBIA|PGK1|RAC1|SAP18|SKP1|TNFAIP3|ZFP36
cluster-D2-upregulated	PDGF receptor signaling network	27	1296	4.93054	6.20682e-06	AES|ALDOA|ARPC2|B2M|BTG2|CALM1|CD3E|CD8A|CEBPB|CXCR4|DDIT4|DDX5|DUSP1|HLA-A|IL2RG|IRF1|ITGB2|JUN|JUNB|LSP1|NFKBIA|PGK1|RAC1|SAP18|SKP1|TNFAIP3|ZFP36
cluster-D2-upregulated	Signaling events mediated by Hepatocyte Growth Factor Receptor (c-Met)	27	1297	4.92615	6.28057e-06	AES|ALDOA|ARPC2|B2M|BTG2|CALM1|CD3E|CD8A|CEBPB|CXCR4|DDIT4|DDX5|DUSP1|HLA-A|IL2RG|IRF1|ITGB2|JUN|JUNB|LSP1|NFKBIA|PGK1|RAC1|SAP18|SKP1|TNFAIP3|ZFP36
cluster-D2-upregulated	Plasma membrane estrogen receptor signaling	27	1297	4.92615	6.28057e-06	AES|ALDOA|ARPC2|B2M|BTG2|CALM1|CD3E|CD8A|CEBPB|CXCR4|DDIT4|DDX5|DUSP1|HLA-A|IL2RG|IRF1|ITGB2|JUN|JUNB|LSP1|NFKBIA|PGK1|RAC1|SAP18|SKP1|TNFAIP3|ZFP36
cluster-D2-upregulated	Nectin adhesion pathway	27	1297	4.92615	6.28057e-06	AES|ALDOA|ARPC2|B2M|BTG2|CALM1|CD3E|CD8A|CEBPB|CXCR4|DDIT4|DDX5|DUSP1|HLA-A|IL2RG|IRF1|ITGB2|JUN|JUNB|LSP1|NFKBIA|PGK1|RAC1|SAP18|SKP1|TNFAIP3|ZFP36
cluster-D2-upregulated	IFN-gamma pathway	27	1297	4.92615	6.28057e-06	AES|ALDOA|ARPC2|B2M|BTG2|CALM1|CD3E|CD8A|CEBPB|CXCR4|DDIT4|DDX5|DUSP1|HLA-A|IL2RG|IRF1|ITGB2|JUN|JUNB|LSP1|NFKBIA|PGK1|RAC1|SAP18|SKP1|TNFAIP3|ZFP36
cluster-D2-upregulated	Signaling events mediated by VEGFR1 and VEGFR2	27	1298	4.92176	6.35568e-06	AES|ALDOA|ARPC2|B2M|BTG2|CALM1|CD3E|CD8A|CEBPB|CXCR4|DDIT4|DDX5|DUSP1|HLA-A|IL2RG|IRF1|ITGB2|JUN|JUNB|LSP1|NFKBIA|PGK1|RAC1|SAP18|SKP1|TNFAIP3|ZFP36
cluster-D2-upregulated	Endothelins	27	1298	4.92176	6.35568e-06	AES|ALDOA|ARPC2|B2M|BTG2|CALM1|CD3E|CD8A|CEBPB|CXCR4|DDIT4|DDX5|DUSP1|HLA-A|IL2RG|IRF1|ITGB2|JUN|JUNB|LSP1|NFKBIA|PGK1|RAC1|SAP18|SKP1|TNFAIP3|ZFP36
cluster-D2-upregulated	IL3-mediated signaling events	27	1299	4.91737	6.43218e-06	AES|ALDOA|ARPC2|B2M|BTG2|CALM1|CD3E|CD8A|CEBPB|CXCR4|DDIT4|DDX5|DUSP1|HLA-A|IL2RG|IRF1|ITGB2|JUN|JUNB|LSP1|NFKBIA|PGK1|RAC1|SAP18|SKP1|TNFAIP3|ZFP36
cluster-D2-upregulated	PAR1-mediated thrombin signaling events	27	1300	4.91299	6.51007e-06	AES|ALDOA|ARPC2|B2M|BTG2|CALM1|CD3E|CD8A|CEBPB|CXCR4|DDIT4|DDX5|DUSP1|HLA-A|IL2RG|IRF1|ITGB2|JUN|JUNB|LSP1|NFKBIA|PGK1|RAC1|SAP18|SKP1|TNFAIP3|ZFP36
cluster-D2-upregulated	Glypican 1 network	27	1300	4.91299	6.51007e-06	AES|ALDOA|ARPC2|B2M|BTG2|CALM1|CD3E|CD8A|CEBPB|CXCR4|DDIT4|DDX5|DUSP1|HLA-A|IL2RG|IRF1|ITGB2|JUN|JUNB|LSP1|NFKBIA|PGK1|RAC1|SAP18|SKP1|TNFAIP3|ZFP36
cluster-D2-upregulated	Thrombin/protease-activated receptor (PAR) pathway	27	1301	4.90861	6.58938e-06	AES|ALDOA|ARPC2|B2M|BTG2|CALM1|CD3E|CD8A|CEBPB|CXCR4|DDIT4|DDX5|DUSP1|HLA-A|IL2RG|IRF1|ITGB2|JUN|JUNB|LSP1|NFKBIA|PGK1|RAC1|SAP18|SKP1|TNFAIP3|ZFP36
cluster-D2-upregulated	VEGF and VEGFR signaling network	27	1305	4.89113	6.92106e-06	AES|ALDOA|ARPC2|B2M|BTG2|CALM1|CD3E|CD8A|CEBPB|CXCR4|DDIT4|DDX5|DUSP1|HLA-A|IL2RG|IRF1|ITGB2|JUN|JUNB|LSP1|NFKBIA|PGK1|RAC1|SAP18|SKP1|TNFAIP3|ZFP36
cluster-D2-upregulated	Syndecan-1-mediated signaling events	27	1305	4.89113	6.92106e-06	AES|ALDOA|ARPC2|B2M|BTG2|CALM1|CD3E|CD8A|CEBPB|CXCR4|DDIT4|DDX5|DUSP1|HLA-A|IL2RG|IRF1|ITGB2|JUN|JUNB|LSP1|NFKBIA|PGK1|RAC1|SAP18|SKP1|TNFAIP3|ZFP36
cluster-D2-upregulated	LKB1 signaling events	27	1307	4.88241	7.09579e-06	AES|ALDOA|ARPC2|B2M|BTG2|CALM1|CD3E|CD8A|CEBPB|CXCR4|DDIT4|DDX5|DUSP1|HLA-A|IL2RG|IRF1|ITGB2|JUN|JUNB|LSP1|NFKBIA|PGK1|RAC1|SAP18|SKP1|TNFAIP3|ZFP36
cluster-D2-upregulated	Alpha9 beta1 integrin signaling events	27	1308	4.87806	7.18544e-06	AES|ALDOA|ARPC2|B2M|BTG2|CALM1|CD3E|CD8A|CEBPB|CXCR4|DDIT4|DDX5|DUSP1|HLA-A|IL2RG|IRF1|ITGB2|JUN|JUNB|LSP1|NFKBIA|PGK1|RAC1|SAP18|SKP1|TNFAIP3|ZFP36
cluster-D2-upregulated	ErbB receptor signaling network	27	1311	4.86502	7.46374e-06	AES|ALDOA|ARPC2|B2M|BTG2|CALM1|CD3E|CD8A|CEBPB|CXCR4|DDIT4|DDX5|DUSP1|HLA-A|IL2RG|IRF1|ITGB2|JUN|JUNB|LSP1|NFKBIA|PGK1|RAC1|SAP18|SKP1|TNFAIP3|ZFP36
cluster-D2-upregulated	Sphingosine 1-phosphate (S1P) pathway	27	1314	4.85201	7.75642e-06	AES|ALDOA|ARPC2|B2M|BTG2|CALM1|CD3E|CD8A|CEBPB|CXCR4|DDIT4|DDX5|DUSP1|HLA-A|IL2RG|IRF1|ITGB2|JUN|JUNB|LSP1|NFKBIA|PGK1|RAC1|SAP18|SKP1|TNFAIP3|ZFP36
cluster-D2-upregulated	TRAIL signaling pathway	27	1330	4.78315	9.58219e-06	AES|ALDOA|ARPC2|B2M|BTG2|CALM1|CD3E|CD8A|CEBPB|CXCR4|DDIT4|DDX5|DUSP1|HLA-A|IL2RG|IRF1|ITGB2|JUN|JUNB|LSP1|NFKBIA|PGK1|RAC1|SAP18|SKP1|TNFAIP3|ZFP36
cluster-D2-upregulated	Beta1 integrin cell surface interactions	27	1361	4.65214	2.12914e-05	AES|ALDOA|ARPC2|B2M|BTG2|CALM1|CD3E|CD8A|CEBPB|CXCR4|DDIT4|DDX5|DUSP1|HLA-A|IL2RG|IRF1|ITGB2|JUN|JUNB|LSP1|NFKBIA|PGK1|RAC1|SAP18|SKP1|TNFAIP3|ZFP36
cluster-D2-upregulated	Integrin family cell surface interactions	27	1394	4.51601	2.76821e-05	AES|ALDOA|ARPC2|B2M|BTG2|CALM1|CD3E|CD8A|CEBPB|CXCR4|DDIT4|DDX5|DUSP1|HLA-A|IL2RG|IRF1|ITGB2|JUN|JUNB|LSP1|NFKBIA|PGK1|RAC1|SAP18|SKP1|TNFAIP3|ZFP36
cluster-D2-upregulated	IL6-mediated signaling events	5	41	7.51678	3.39895e-05	CEBPB|IRF1|JUN|JUNB|RAC1
cluster-D2-upregulated	Validated transcriptional targets of AP1 family members Fra1 and Fra2	8	138	6.00949	3.46879e-05	B2M|CALM1|CD3E|CD8A|HLA-A|IL2RG|JUN|JUNB
cluster-D2-upregulated	CXCR4-mediated signaling events	9	198	5.37608	7.34722e-05	CALM1|CD3E|CFL1|CXCR4|FLNA|JUN|JUNB|NFKBIA|TNFAIP3
cluster-D2-upregulated	IL1-mediated signaling events	9	222	4.92917	0.000177188	CALM1|CEBPB|DUSP1|JUN|JUNB|LSP1|NFKBIA|RAC1|TNFAIP3
cluster-D2-upregulated	HIF-1-alpha transcription factor network	5	66	5.63762	0.000340003	ALDOA|CXCR4|ITGB2|JUN|PGK1
cluster-D2-upregulated	Regulation of p38-alpha and p38-beta	7	150	4.814	0.00043283	CALM1|CEBPB|DUSP1|JUN|JUNB|LSP1|RAC1
cluster-D2-upregulated	TCR signaling in na&#xef;ve CD4+ T cells	7	161	4.56603	0.000663349	CALM1|CD3E|FLNA|JUN|JUNB|NFKBIA|TNFAIP3
cluster-D2-upregulated	Hypoxic and oxygen homeostasis regulation of HIF-1-alpha	5	78	5.05875	0.000738256	ALDOA|CXCR4|ITGB2|JUN|PGK1
cluster-D2-upregulated	IL2 signaling events mediated by PI3K	5	79	5.0161	0.000782626	CALM1|IL2RG|NFKBIA|RAC1|TNFAIP3
cluster-D2-upregulated	p38 MAPK signaling pathway	7	170	4.37921	0.000916995	CALM1|CEBPB|DUSP1|JUN|JUNB|LSP1|RAC1
cluster-D2-upregulated	IL2-mediated signaling events	6	124	4.56736	0.000952612	CALM1|IL2RG|JUN|NFKBIA|RAC1|TNFAIP3
cluster-D2-upregulated	TNF receptor signaling pathway	9	285	4.00468	0.00111386	CALM1|CEBPB|DUSP1|JUN|JUNB|LSP1|NFKBIA|RAC1|TNFAIP3
cluster-D2-upregulated	Calcium signaling in the CD4+ TCR pathway	3	26	5.62881	0.00172227	CALM1|JUN|JUNB
cluster-HSC_D2-upregulated	Gene-Set Name	Number Changed	Number Measured	Z Score	FisherExactP	gene symbols
cluster-HSC_D2-upregulated	TGFBR	6	131	4.66537	0.000810172	ATF3|EIF3I|HSPA8|JUND|STRAP|UBE2D3
cluster-HSC_D2-upregulated	Syndecan-1-mediated signaling events	23	1305	4.05548	0.000183564	ACTR3|AP2M1|ATF3|BSG|CAT|CSDE1|CYTH2|ENO1|HSPA8|ID2|JUND|LYN|MCL1|PEBP1|PMAIP1|PPP1CA|PPP1R15A|PTPRC|RIPK2|SDCBP|STRAP|UBE2D3|XRCC5
cluster-HSC_D2-upregulated	Proteoglycan syndecan-mediated signaling events	23	1357	3.8506	0.000455701	ACTR3|AP2M1|ATF3|BSG|CAT|CSDE1|CYTH2|ENO1|HSPA8|ID2|JUND|LYN|MCL1|PEBP1|PMAIP1|PPP1CA|PPP1R15A|PTPRC|RIPK2|SDCBP|STRAP|UBE2D3|XRCC5
cluster-HSC_D2-upregulated	IL5-mediated signaling events	22	1293	3.75819	0.000436665	ACTR3|AP2M1|ATF3|CAT|CSDE1|CYTH2|ENO1|HSPA8|ID2|JUND|LYN|MCL1|PEBP1|PMAIP1|PPP1CA|PPP1R15A|PTPRC|RIPK2|SDCBP|STRAP|UBE2D3|XRCC5
cluster-HSC_D2-upregulated	mTOR signaling pathway	21	1289	3.42798	0.00144533	ACTR3|AP2M1|ATF3|CAT|CSDE1|CYTH2|ENO1|HSPA8|ID2|JUND|LYN|MCL1|PEBP1|PMAIP1|PPP1CA|PPP1R15A|PTPRC|RIPK2|STRAP|UBE2D3|XRCC5
cluster-HSC_D2-upregulated	Urokinase-type plasminogen activator (uPA) and uPAR-mediated signaling	21	1289	3.42798	0.00144533	ACTR3|AP2M1|ATF3|CAT|CSDE1|CYTH2|ENO1|HSPA8|ID2|JUND|LYN|MCL1|PEBP1|PMAIP1|PPP1CA|PPP1R15A|PTPRC|RIPK2|STRAP|UBE2D3|XRCC5
cluster-HSC_D2-upregulated	Signaling events mediated by focal adhesion kinase	21	1289	3.42798	0.00144533	ACTR3|AP2M1|ATF3|CAT|CSDE1|CYTH2|ENO1|HSPA8|ID2|JUND|LYN|MCL1|PEBP1|PMAIP1|PPP1CA|PPP1R15A|PTPRC|RIPK2|STRAP|UBE2D3|XRCC5
cluster-HSC_D2-upregulated	S1P1 pathway	21	1289	3.42798	0.00144533	ACTR3|AP2M1|ATF3|CAT|CSDE1|CYTH2|ENO1|HSPA8|ID2|JUND|LYN|MCL1|PEBP1|PMAIP1|PPP1CA|PPP1R15A|PTPRC|RIPK2|STRAP|UBE2D3|XRCC5
cluster-HSC_D2-upregulated	PDGFR-beta signaling pathway	21	1289	3.42798	0.00144533	ACTR3|AP2M1|ATF3|CAT|CSDE1|CYTH2|ENO1|HSPA8|ID2|JUND|LYN|MCL1|PEBP1|PMAIP1|PPP1CA|PPP1R15A|PTPRC|RIPK2|STRAP|UBE2D3|XRCC5
cluster-HSC_D2-upregulated	Internalization of ErbB1	21	1289	3.42798	0.00144533	ACTR3|AP2M1|ATF3|CAT|CSDE1|CYTH2|ENO1|HSPA8|ID2|JUND|LYN|MCL1|PEBP1|PMAIP1|PPP1CA|PPP1R15A|PTPRC|RIPK2|STRAP|UBE2D3|XRCC5
cluster-HSC_D2-upregulated	Insulin Pathway	21	1289	3.42798	0.00144533	ACTR3|AP2M1|ATF3|CAT|CSDE1|CYTH2|ENO1|HSPA8|ID2|JUND|LYN|MCL1|PEBP1|PMAIP1|PPP1CA|PPP1R15A|PTPRC|RIPK2|STRAP|UBE2D3|XRCC5
cluster-HSC_D2-upregulated	ErbB1 downstream signaling	21	1289	3.42798	0.00144533	ACTR3|AP2M1|ATF3|CAT|CSDE1|CYTH2|ENO1|HSPA8|ID2|JUND|LYN|MCL1|PEBP1|PMAIP1|PPP1CA|PPP1R15A|PTPRC|RIPK2|STRAP|UBE2D3|XRCC5
cluster-HSC_D2-upregulated	EGF receptor (ErbB1) signaling pathway	21	1289	3.42798	0.00144533	ACTR3|AP2M1|ATF3|CAT|CSDE1|CYTH2|ENO1|HSPA8|ID2|JUND|LYN|MCL1|PEBP1|PMAIP1|PPP1CA|PPP1R15A|PTPRC|RIPK2|STRAP|UBE2D3|XRCC5
cluster-HSC_D2-upregulated	Class I PI3K signaling events mediated by Akt	21	1289	3.42798	0.00144533	ACTR3|AP2M1|ATF3|CAT|CSDE1|CYTH2|ENO1|HSPA8|ID2|JUND|LYN|MCL1|PEBP1|PMAIP1|PPP1CA|PPP1R15A|PTPRC|RIPK2|STRAP|UBE2D3|XRCC5
cluster-HSC_D2-upregulated	Class I PI3K signaling events	21	1289	3.42798	0.00144533	ACTR3|AP2M1|ATF3|CAT|CSDE1|CYTH2|ENO1|HSPA8|ID2|JUND|LYN|MCL1|PEBP1|PMAIP1|PPP1CA|PPP1R15A|PTPRC|RIPK2|STRAP|UBE2D3|XRCC5
cluster-HSC_D2-upregulated	Arf6 trafficking events	21	1289	3.42798	0.00144533	ACTR3|AP2M1|ATF3|CAT|CSDE1|CYTH2|ENO1|HSPA8|ID2|JUND|LYN|MCL1|PEBP1|PMAIP1|PPP1CA|PPP1R15A|PTPRC|RIPK2|STRAP|UBE2D3|XRCC5
cluster-HSC_D2-upregulated	Arf6 signaling events	21	1289	3.42798	0.00144533	ACTR3|AP2M1|ATF3|CAT|CSDE1|CYTH2|ENO1|HSPA8|ID2|JUND|LYN|MCL1|PEBP1|PMAIP1|PPP1CA|PPP1R15A|PTPRC|RIPK2|STRAP|UBE2D3|XRCC5
cluster-HSC_D2-upregulated	Arf6 downstream pathway	21	1289	3.42798	0.00144533	ACTR3|AP2M1|ATF3|CAT|CSDE1|CYTH2|ENO1|HSPA8|ID2|JUND|LYN|MCL1|PEBP1|PMAIP1|PPP1CA|PPP1R15A|PTPRC|RIPK2|STRAP|UBE2D3|XRCC5
cluster-HSC_D2-upregulated	EGFR-dependent Endothelin signaling events	21	1290	3.42409	0.0014538	ACTR3|AP2M1|ATF3|CAT|CSDE1|CYTH2|ENO1|HSPA8|ID2|JUND|LYN|MCL1|PEBP1|PMAIP1|PPP1CA|PPP1R15A|PTPRC|RIPK2|STRAP|UBE2D3|XRCC5
cluster-HSC_D2-upregulated	IGF1 pathway	21	1291	3.42021	0.00146241	ACTR3|AP2M1|ATF3|CAT|CSDE1|CYTH2|ENO1|HSPA8|ID2|JUND|LYN|MCL1|PEBP1|PMAIP1|PPP1CA|PPP1R15A|PTPRC|RIPK2|STRAP|UBE2D3|XRCC5
cluster-HSC_D2-upregulated	GMCSF-mediated signaling events	21	1294	3.40858	0.00148909	ACTR3|AP2M1|ATF3|CAT|CSDE1|CYTH2|ENO1|HSPA8|ID2|JUND|LYN|MCL1|PEBP1|PMAIP1|PPP1CA|PPP1R15A|PTPRC|RIPK2|STRAP|UBE2D3|XRCC5
cluster-HSC_D2-upregulated	PDGF receptor signaling network	21	1296	3.40084	0.00150761	ACTR3|AP2M1|ATF3|CAT|CSDE1|CYTH2|ENO1|HSPA8|ID2|JUND|LYN|MCL1|PEBP1|PMAIP1|PPP1CA|PPP1R15A|PTPRC|RIPK2|STRAP|UBE2D3|XRCC5
cluster-HSC_D2-upregulated	Signaling events mediated by Hepatocyte Growth Factor Receptor (c-Met)	21	1297	3.39698	0.00151708	ACTR3|AP2M1|ATF3|CAT|CSDE1|CYTH2|ENO1|HSPA8|ID2|JUND|LYN|MCL1|PEBP1|PMAIP1|PPP1CA|PPP1R15A|PTPRC|RIPK2|STRAP|UBE2D3|XRCC5
cluster-HSC_D2-upregulated	Plasma membrane estrogen receptor signaling	21	1297	3.39698	0.00151708	ACTR3|AP2M1|ATF3|CAT|CSDE1|CYTH2|ENO1|HSPA8|ID2|JUND|LYN|MCL1|PEBP1|PMAIP1|PPP1CA|PPP1R15A|PTPRC|RIPK2|STRAP|UBE2D3|XRCC5
cluster-HSC_D2-upregulated	Nectin adhesion pathway	21	1297	3.39698	0.00151708	ACTR3|AP2M1|ATF3|CAT|CSDE1|CYTH2|ENO1|HSPA8|ID2|JUND|LYN|MCL1|PEBP1|PMAIP1|PPP1CA|PPP1R15A|PTPRC|RIPK2|STRAP|UBE2D3|XRCC5
cluster-HSC_D2-upregulated	IFN-gamma pathway	21	1297	3.39698	0.00151708	ACTR3|AP2M1|ATF3|CAT|CSDE1|CYTH2|ENO1|HSPA8|ID2|JUND|LYN|MCL1|PEBP1|PMAIP1|PPP1CA|PPP1R15A|PTPRC|RIPK2|STRAP|UBE2D3|XRCC5
cluster-HSC_D2-upregulated	Signaling events mediated by VEGFR1 and VEGFR2	21	1298	3.39312	0.0015267	ACTR3|AP2M1|ATF3|CAT|CSDE1|CYTH2|ENO1|HSPA8|ID2|JUND|LYN|MCL1|PEBP1|PMAIP1|PPP1CA|PPP1R15A|PTPRC|RIPK2|STRAP|UBE2D3|XRCC5
cluster-HSC_D2-upregulated	Endothelins	21	1298	3.39312	0.0015267	ACTR3|AP2M1|ATF3|CAT|CSDE1|CYTH2|ENO1|HSPA8|ID2|JUND|LYN|MCL1|PEBP1|PMAIP1|PPP1CA|PPP1R15A|PTPRC|RIPK2|STRAP|UBE2D3|XRCC5
cluster-HSC_D2-upregulated	IL3-mediated signaling events	21	1299	3.38926	0.00153647	ACTR3|AP2M1|ATF3|CAT|CSDE1|CYTH2|ENO1|HSPA8|ID2|JUND|LYN|MCL1|PEBP1|PMAIP1|PPP1CA|PPP1R15A|PTPRC|RIPK2|STRAP|UBE2D3|XRCC5
cluster-HSC_D2-upregulated	PAR1-mediated thrombin signaling events	21	1300	3.3854	0.00154639	ACTR3|AP2M1|ATF3|CAT|CSDE1|CYTH2|ENO1|HSPA8|ID2|JUND|LYN|MCL1|PEBP1|PMAIP1|PPP1CA|PPP1R15A|PTPRC|RIPK2|STRAP|UBE2D3|XRCC5
cluster-HSC_D2-upregulated	Glypican 1 network	21	1300	3.3854	0.00154639	ACTR3|AP2M1|ATF3|CAT|CSDE1|CYTH2|ENO1|HSPA8|ID2|JUND|LYN|MCL1|PEBP1|PMAIP1|PPP1CA|PPP1R15A|PTPRC|RIPK2|STRAP|UBE2D3|XRCC5
cluster-HSC_D2-upregulated	Thrombin/protease-activated receptor (PAR) pathway	21	1301	3.38155	0.00155646	ACTR3|AP2M1|ATF3|CAT|CSDE1|CYTH2|ENO1|HSPA8|ID2|JUND|LYN|MCL1|PEBP1|PMAIP1|PPP1CA|PPP1R15A|PTPRC|RIPK2|STRAP|UBE2D3|XRCC5
cluster-HSC_D2-upregulated	VEGF and VEGFR signaling network	21	1305	3.36617	0.00159823	ACTR3|AP2M1|ATF3|CAT|CSDE1|CYTH2|ENO1|HSPA8|ID2|JUND|LYN|MCL1|PEBP1|PMAIP1|PPP1CA|PPP1R15A|PTPRC|RIPK2|STRAP|UBE2D3|XRCC5
cluster-HSC_D2-upregulated	LKB1 signaling events	21	1307	3.3585	0.00162002	ACTR3|AP2M1|ATF3|CAT|CSDE1|CYTH2|ENO1|HSPA8|ID2|JUND|LYN|MCL1|PEBP1|PMAIP1|PPP1CA|PPP1R15A|PTPRC|RIPK2|STRAP|UBE2D3|XRCC5
cluster-HSC_D2-upregulated	Alpha9 beta1 integrin signaling events	21	1308	3.35466	0.00163115	ACTR3|AP2M1|ATF3|CAT|CSDE1|CYTH2|ENO1|HSPA8|ID2|JUND|LYN|MCL1|PEBP1|PMAIP1|PPP1CA|PPP1R15A|PTPRC|RIPK2|STRAP|UBE2D3|XRCC5
cluster-HSC_D2-upregulated	ErbB receptor signaling network	21	1311	3.34318	0.00166547	ACTR3|AP2M1|ATF3|CAT|CSDE1|CYTH2|ENO1|HSPA8|ID2|JUND|LYN|MCL1|PEBP1|PMAIP1|PPP1CA|PPP1R15A|PTPRC|RIPK2|STRAP|UBE2D3|XRCC5
cluster-HSC_D2-upregulated	Sphingosine 1-phosphate (S1P) pathway	21	1314	3.33173	0.0017012	ACTR3|AP2M1|ATF3|CAT|CSDE1|CYTH2|ENO1|HSPA8|ID2|JUND|LYN|MCL1|PEBP1|PMAIP1|PPP1CA|PPP1R15A|PTPRC|RIPK2|STRAP|UBE2D3|XRCC5
cluster-NK c4_D2-upregulated	Gene-Set Name	Number Changed	Number Measured	Z Score	FisherExactP	gene symbols
cluster-NK c4_D2-upregulated	Regulation of activated PAK-2p34 by proteasome mediated degradation	8	77	7.32579	3.76524e-06	PAK2|PSMA4|PSMB1|PSMB10|PSMB3|PSMB7|PSMD13|PSMD8
cluster-NK c4_D2-upregulated	Regulation of Apoptosis	8	86	6.82841	8.69808e-06	PAK2|PSMA4|PSMB1|PSMB10|PSMB3|PSMB7|PSMD13|PSMD8
cluster-NK c4_D2-upregulated	Autodegradation of Cdh1 by Cdh1:APC/C	7	71	6.6232	2.25999e-05	PSMA4|PSMB1|PSMB10|PSMB3|PSMB7|PSMD13|PSMD8
cluster-NK c4_D2-upregulated	Cross-presentation of soluble exogenous antigens (endosomes)	7	75	6.39459	3.24435e-05	PSMA4|PSMB1|PSMB10|PSMB3|PSMB7|PSMD13|PSMD8
cluster-NK c4_D2-upregulated	Antigen processing: Ubiquitination & Proteasome degradation	7	75	6.39459	3.24435e-05	PSMA4|PSMB1|PSMB10|PSMB3|PSMB7|PSMD13|PSMD8
cluster-NK c4_D2-upregulated	APC/C:Cdh1 mediated degradation of Cdc20 and other APC/C:Cdh1 targeted proteins in late mitosis/early G1	7	75	6.39459	3.24435e-05	PSMA4|PSMB1|PSMB10|PSMB3|PSMB7|PSMD13|PSMD8
cluster-NK c4_D2-upregulated	ER-Phagosome pathway	8	103	6.06049	3.30291e-05	CALR|PSMA4|PSMB1|PSMB10|PSMB3|PSMB7|PSMD13|PSMD8
cluster-NK c4_D2-upregulated	Ubiquitin-dependent degradation of Cyclin D1	7	77	6.28653	3.85517e-05	PSMA4|PSMB1|PSMB10|PSMB3|PSMB7|PSMD13|PSMD8
cluster-NK c4_D2-upregulated	Ubiquitin-dependent degradation of Cyclin D	7	77	6.28653	3.85517e-05	PSMA4|PSMB1|PSMB10|PSMB3|PSMB7|PSMD13|PSMD8
cluster-NK c4_D2-upregulated	SCF(Skp2)-mediated degradation of p27/p21	7	77	6.28653	3.85517e-05	PSMA4|PSMB1|PSMB10|PSMB3|PSMB7|PSMD13|PSMD8
cluster-NK c4_D2-upregulated	CDK-mediated phosphorylation and removal of Cdc6	7	77	6.28653	3.85517e-05	PSMA4|PSMB1|PSMB10|PSMB3|PSMB7|PSMD13|PSMD8
cluster-NK c4_D2-upregulated	APC/C:Cdc20 mediated degradation of Securin	7	77	6.28653	3.85517e-05	PSMA4|PSMB1|PSMB10|PSMB3|PSMB7|PSMD13|PSMD8
cluster-NK c4_D2-upregulated	SCF-beta-TrCP mediated degradation of Emi1	7	78	6.23394	4.19429e-05	PSMA4|PSMB1|PSMB10|PSMB3|PSMB7|PSMD13|PSMD8
cluster-NK c4_D2-upregulated	Regulation of ornithine decarboxylase (ODC)	7	78	6.23394	4.19429e-05	PSMA4|PSMB1|PSMB10|PSMB3|PSMB7|PSMD13|PSMD8
cluster-NK c4_D2-upregulated	Vpu mediated degradation of CD4	7	79	6.18227	4.55756e-05	PSMA4|PSMB1|PSMB10|PSMB3|PSMB7|PSMD13|PSMD8
cluster-NK c4_D2-upregulated	Vif-mediated degradation of APOBEC3G	7	79	6.18227	4.55756e-05	PSMA4|PSMB1|PSMB10|PSMB3|PSMB7|PSMD13|PSMD8
cluster-NK c4_D2-upregulated	Antigen processing-Cross presentation	8	108	5.86701	4.65776e-05	CALR|PSMA4|PSMB1|PSMB10|PSMB3|PSMB7|PSMD13|PSMD8
cluster-NK c4_D2-upregulated	Host Interactions of HIV factors	9	141	5.60879	4.94372e-05	LCK|PAK2|PSMA4|PSMB1|PSMB10|PSMB3|PSMB7|PSMD13|PSMD8
cluster-NK c4_D2-upregulated	Ubiquitin Mediated Degradation of Phosphorylated Cdc25A	7	80	6.1315	4.94628e-05	PSMA4|PSMB1|PSMB10|PSMB3|PSMB7|PSMD13|PSMD8
cluster-NK c4_D2-upregulated	Signaling by Wnt	7	80	6.1315	4.94628e-05	PSMA4|PSMB1|PSMB10|PSMB3|PSMB7|PSMD13|PSMD8
cluster-NK c4_D2-upregulated	Destabilization of mRNA by AUF1 (hnRNP D0)	7	80	6.1315	4.94628e-05	PSMA4|PSMB1|PSMB10|PSMB3|PSMB7|PSMD13|PSMD8
cluster-NK c4_D2-upregulated	Degradation of beta-catenin by the destruction complex	7	80	6.1315	4.94628e-05	PSMA4|PSMB1|PSMB10|PSMB3|PSMB7|PSMD13|PSMD8
cluster-NK c4_D2-upregulated	Cdc20:Phospho-APC/C mediated degradation of Cyclin A	7	80	6.1315	4.94628e-05	PSMA4|PSMB1|PSMB10|PSMB3|PSMB7|PSMD13|PSMD8
cluster-NK c4_D2-upregulated	Autodegradation of the E3 ubiquitin ligase COP1	7	80	6.1315	4.94628e-05	PSMA4|PSMB1|PSMB10|PSMB3|PSMB7|PSMD13|PSMD8
cluster-NK c4_D2-upregulated	p53-Independent G1/S DNA damage checkpoint	7	81	6.08159	5.3618e-05	PSMA4|PSMB1|PSMB10|PSMB3|PSMB7|PSMD13|PSMD8
cluster-NK c4_D2-upregulated	p53-Independent DNA Damage Response	7	81	6.08159	5.3618e-05	PSMA4|PSMB1|PSMB10|PSMB3|PSMB7|PSMD13|PSMD8
cluster-NK c4_D2-upregulated	Stabilization of p53	7	81	6.08159	5.3618e-05	PSMA4|PSMB1|PSMB10|PSMB3|PSMB7|PSMD13|PSMD8
cluster-NK c4_D2-upregulated	APC/C:Cdc20 mediated degradation of mitotic proteins	7	82	6.03253	5.80554e-05	PSMA4|PSMB1|PSMB10|PSMB3|PSMB7|PSMD13|PSMD8
cluster-NK c4_D2-upregulated	Regulation of mRNA Stability by Proteins that Bind AU-rich Elements	8	112	5.72078	6.05094e-05	ANP32A|PSMA4|PSMB1|PSMB10|PSMB3|PSMB7|PSMD13|PSMD8
cluster-NK c4_D2-upregulated	Class I MHC mediated antigen processing & presentation	8	112	5.72078	6.05094e-05	CALR|PSMA4|PSMB1|PSMB10|PSMB3|PSMB7|PSMD13|PSMD8
cluster-NK c4_D2-upregulated	p53-Dependent G1/S DNA damage checkpoint	7	83	5.98428	6.27894e-05	PSMA4|PSMB1|PSMB10|PSMB3|PSMB7|PSMD13|PSMD8
cluster-NK c4_D2-upregulated	p53-Dependent G1 DNA Damage Response	7	83	5.98428	6.27894e-05	PSMA4|PSMB1|PSMB10|PSMB3|PSMB7|PSMD13|PSMD8
cluster-NK c4_D2-upregulated	Activation of APC/C and APC/C:Cdc20 mediated degradation of mitotic proteins	7	83	5.98428	6.27894e-05	PSMA4|PSMB1|PSMB10|PSMB3|PSMB7|PSMD13|PSMD8
cluster-NK c4_D2-upregulated	CDT1 association with the CDC6:ORC:origin complex	7	84	5.93682	6.78351e-05	PSMA4|PSMB1|PSMB10|PSMB3|PSMB7|PSMD13|PSMD8
cluster-NK c4_D2-upregulated	G1/S DNA Damage Checkpoints	7	86	5.84418	7.8924e-05	PSMA4|PSMB1|PSMB10|PSMB3|PSMB7|PSMD13|PSMD8
cluster-NK c4_D2-upregulated	Synthesis of DNA	8	117	5.54762	8.2654e-05	PSMA4|PSMB1|PSMB10|PSMB3|PSMB7|PSMD13|PSMD8|RFC1
cluster-NK c4_D2-upregulated	Regulation of APC/C activators between G1/S and early anaphase	7	87	5.79897	8.49999e-05	PSMA4|PSMB1|PSMB10|PSMB3|PSMB7|PSMD13|PSMD8
cluster-NK c4_D2-upregulated	Regulation of mitotic cell cycle	7	88	5.75445	9.14525e-05	PSMA4|PSMB1|PSMB10|PSMB3|PSMB7|PSMD13|PSMD8
cluster-NK c4_D2-upregulated	APC/C-mediated degradation of cell cycle proteins	7	88	5.75445	9.14525e-05	PSMA4|PSMB1|PSMB10|PSMB3|PSMB7|PSMD13|PSMD8
cluster-NK c4_D2-upregulated	Switching of origins to a post-replicative state	7	90	5.66746	0.000105559	PSMA4|PSMB1|PSMB10|PSMB3|PSMB7|PSMD13|PSMD8
cluster-NK c4_D2-upregulated	Orc1 removal from chromatin	7	90	5.66746	0.000105559	PSMA4|PSMB1|PSMB10|PSMB3|PSMB7|PSMD13|PSMD8
cluster-NK c4_D2-upregulated	Assembly of the pre-replicative complex	7	90	5.66746	0.000105559	PSMA4|PSMB1|PSMB10|PSMB3|PSMB7|PSMD13|PSMD8
cluster-NK c4_D2-upregulated	Cyclin E associated events during G1/S transition	7	91	5.62495	0.00011325	PSMA4|PSMB1|PSMB10|PSMB3|PSMB7|PSMD13|PSMD8
cluster-NK c4_D2-upregulated	Adaptive Immune System	12	277	4.79261	0.00011779	CALR|HCST|LAT|LCK|PSMA4|PSMB1|PSMB10|PSMB3|PSMB7|PSMD13|PSMD8|PTPRA
cluster-NK c4_D2-upregulated	Removal of licensing factors from origins	7	92	5.58307	0.000121391	PSMA4|PSMB1|PSMB10|PSMB3|PSMB7|PSMD13|PSMD8
cluster-NK c4_D2-upregulated	Regulation of DNA replication	7	92	5.58307	0.000121391	PSMA4|PSMB1|PSMB10|PSMB3|PSMB7|PSMD13|PSMD8
cluster-NK c4_D2-upregulated	HIV Infection	10	204	4.83491	0.000171313	LCK|PAK2|PSMA4|PSMB1|PSMB10|PSMB3|PSMB7|PSMD13|PSMD8|XRCC6
cluster-NK c4_D2-upregulated	S Phase	8	133	5.05413	0.000203195	PSMA4|PSMB1|PSMB10|PSMB3|PSMB7|PSMD13|PSMD8|RFC1
cluster-NK c4_D2-upregulated	Cyclin A:Cdk2-associated events at S phase entry	7	101	5.232	0.000218373	PSMA4|PSMB1|PSMB10|PSMB3|PSMB7|PSMD13|PSMD8
cluster-NK c4_D2-upregulated	M/G1 Transition	7	105	5.08925	0.000277966	PSMA4|PSMB1|PSMB10|PSMB3|PSMB7|PSMD13|PSMD8
cluster-NK c4_D2-upregulated	DNA Replication Pre-Initiation	7	105	5.08925	0.000277966	PSMA4|PSMB1|PSMB10|PSMB3|PSMB7|PSMD13|PSMD8
cluster-NK c4_D2-upregulated	Apoptosis	9	179	4.67321	0.00030928	BCAP31|PAK2|PSMA4|PSMB1|PSMB10|PSMB3|PSMB7|PSMD13|PSMD8
cluster-NK c4_D2-upregulated	Respiratory electron transport, ATP synthesis by chemiosmotic coupling, and heat production by uncoupling proteins.	7	108	4.98689	0.000330745	ATP5B|ATP5H|NDUFA12|NDUFB2|NDUFB9|NDUFC2|SDHA
cluster-NK c4_D2-upregulated	Synthesis, Secretion, and Inactivation of Glucose-dependent Insulinotropic Polypeptide (GIP)	3	12	7.46166	0.000365624	SPCS1|SPCS2|SPCS3
cluster-NK c4_D2-upregulated	Metabolism	20	754	3.80235	0.000552748	ANP32A|ATP5B|ATP5H|LSM4|NDUFA12|NDUFB2|NDUFB9|NDUFC2|PPCS|PSMA4|PSMB1|PSMB10|PSMB3|PSMB7|PSMD13|PSMD8|SDHA|SPCS1|SPCS2|SPCS3
cluster-NK c4_D2-upregulated	G1/S Transition	7	121	4.58359	0.000660132	PSMA4|PSMB1|PSMB10|PSMB3|PSMB7|PSMD13|PSMD8
cluster-NK c4_D2-upregulated	Cell Cycle Checkpoints	7	123	4.52664	0.000728295	PSMA4|PSMB1|PSMB10|PSMB3|PSMB7|PSMD13|PSMD8
cluster-NK c4_D2-upregulated	Synthesis, Secretion, and Deacylation of Ghrelin	3	15	6.58905	0.000736374	SPCS1|SPCS2|SPCS3
cluster-NK c4_D2-upregulated	Synthesis, Secretion, and Inactivation of Glucagon-like Peptide-1 (GLP-1)	3	16	6.35243	0.000898333	SPCS1|SPCS2|SPCS3
cluster-NK c4_D2-upregulated	The citric acid (TCA) cycle and respiratory electron transport	7	134	4.23383	0.00120959	ATP5B|ATP5H|NDUFA12|NDUFB2|NDUFB9|NDUFC2|SDHA
cluster-NK c4_D2-upregulated	Mitotic G1-G1/S phases	7	135	4.20878	0.00126342	PSMA4|PSMB1|PSMB10|PSMB3|PSMB7|PSMD13|PSMD8
cluster-NK c4_D2-upregulated	Metabolism of mRNA	9	221	3.90034	0.00142332	ANP32A|LSM4|PSMA4|PSMB1|PSMB10|PSMB3|PSMB7|PSMD13|PSMD8
cluster-NK c4_D2-upregulated	Incretin Synthesis, Secretion, and Inactivation	3	19	5.75394	0.0015138	SPCS1|SPCS2|SPCS3
cluster-NK c4_D2-upregulated	Metabolism of RNA	9	256	3.38569	0.00388499	ANP32A|LSM4|PSMA4|PSMB1|PSMB10|PSMB3|PSMB7|PSMD13|PSMD8
cluster-Stem-Progenitor_D2-upregulated	Gene-Set Name	Number Changed	Number Measured	Z Score	FisherExactP	gene symbols
cluster-Stem-Progenitor_D2-upregulated	Mitotic G1-G1/S phases	12	135	6.4841	2.67465e-06	ANAPC11|ANAPC5|CDT1|HDAC1|MCM7|PCNA|PSMA1|PSMB5|PSMC3|PSMC6|PSMD12|RBBP4
cluster-Stem-Progenitor_D2-upregulated	Synthesis of DNA	11	117	6.45713	4.17006e-06	ANAPC11|ANAPC5|CDT1|MCM7|PCNA|POLD2|PSMA1|PSMB5|PSMC3|PSMC6|PSMD12
cluster-Stem-Progenitor_D2-upregulated	S Phase	11	133	5.87964	1.44679e-05	ANAPC11|ANAPC5|CDT1|MCM7|PCNA|POLD2|PSMA1|PSMB5|PSMC3|PSMC6|PSMD12
cluster-Stem-Progenitor_D2-upregulated	Switching of origins to a post-replicative state	9	90	6.08874	2.01091e-05	ANAPC11|ANAPC5|CDT1|MCM7|PSMA1|PSMB5|PSMC3|PSMC6|PSMD12
cluster-Stem-Progenitor_D2-upregulated	Orc1 removal from chromatin	9	90	6.08874	2.01091e-05	ANAPC11|ANAPC5|CDT1|MCM7|PSMA1|PSMB5|PSMC3|PSMC6|PSMD12
cluster-Stem-Progenitor_D2-upregulated	Assembly of the pre-replicative complex	9	90	6.08874	2.01091e-05	ANAPC11|ANAPC5|CDT1|MCM7|PSMA1|PSMB5|PSMC3|PSMC6|PSMD12
cluster-Stem-Progenitor_D2-upregulated	Removal of licensing factors from origins	9	92	5.99551	2.40476e-05	ANAPC11|ANAPC5|CDT1|MCM7|PSMA1|PSMB5|PSMC3|PSMC6|PSMD12
cluster-Stem-Progenitor_D2-upregulated	Regulation of DNA replication	9	92	5.99551	2.40476e-05	ANAPC11|ANAPC5|CDT1|MCM7|PSMA1|PSMB5|PSMC3|PSMC6|PSMD12
cluster-Stem-Progenitor_D2-upregulated	Regulation of ornithine decarboxylase (ODC)	8	78	5.83722	4.9628e-05	ANAPC11|ANAPC5|AZIN1|PSMA1|PSMB5|PSMC3|PSMC6|PSMD12
cluster-Stem-Progenitor_D2-upregulated	Cyclin A:Cdk2-associated events at S phase entry	9	101	5.60741	5.09114e-05	ANAPC11|ANAPC5|CDT1|MCM7|PSMA1|PSMB5|PSMC3|PSMC6|PSMD12
cluster-Stem-Progenitor_D2-upregulated	Vif-mediated degradation of APOBEC3G	8	79	5.7857	5.44487e-05	ANAPC11|ANAPC5|PSMA1|PSMB5|PSMC3|PSMC6|PSMD12|TCEB1
cluster-Stem-Progenitor_D2-upregulated	M/G1 Transition	9	105	5.44949	6.924e-05	ANAPC11|ANAPC5|CDT1|MCM7|PSMA1|PSMB5|PSMC3|PSMC6|PSMD12
cluster-Stem-Progenitor_D2-upregulated	DNA Replication Pre-Initiation	9	105	5.44949	6.924e-05	ANAPC11|ANAPC5|CDT1|MCM7|PSMA1|PSMB5|PSMC3|PSMC6|PSMD12
cluster-Stem-Progenitor_D2-upregulated	CDT1 association with the CDC6:ORC:origin complex	8	84	5.54076	8.48079e-05	ANAPC11|ANAPC5|CDT1|PSMA1|PSMB5|PSMC3|PSMC6|PSMD12
cluster-Stem-Progenitor_D2-upregulated	Autodegradation of Cdh1 by Cdh1:APC/C	7	71	5.30639	0.000193312	ANAPC11|ANAPC5|PSMA1|PSMB5|PSMC3|PSMC6|PSMD12
cluster-Stem-Progenitor_D2-upregulated	G1/S Transition	9	121	4.88948	0.000207698	ANAPC11|ANAPC5|CDT1|MCM7|PSMA1|PSMB5|PSMC3|PSMC6|PSMD12
cluster-Stem-Progenitor_D2-upregulated	Cross-presentation of soluble exogenous antigens (endosomes)	7	75	5.10335	0.000272847	ANAPC11|ANAPC5|PSMA1|PSMB5|PSMC3|PSMC6|PSMD12
cluster-Stem-Progenitor_D2-upregulated	Antigen processing: Ubiquitination & Proteasome degradation	7	75	5.10335	0.000272847	ANAPC11|ANAPC5|PSMA1|PSMB5|PSMC3|PSMC6|PSMD12
cluster-Stem-Progenitor_D2-upregulated	APC/C:Cdh1 mediated degradation of Cdc20 and other APC/C:Cdh1 targeted proteins in late mitosis/early G1	7	75	5.10335	0.000272847	ANAPC11|ANAPC5|PSMA1|PSMB5|PSMC3|PSMC6|PSMD12
cluster-Stem-Progenitor_D2-upregulated	Cell Cycle, Mitotic	15	319	4.22026	0.000306847	ANAPC11|ANAPC5|CDT1|CEP57|HDAC1|MAPRE1|MCM7|PCNA|POLD2|PSMA1|PSMB5|PSMC3|PSMC6|PSMD12|RBBP4
cluster-Stem-Progenitor_D2-upregulated	Ubiquitin-dependent degradation of Cyclin D1	7	77	5.00721	0.000321482	ANAPC11|ANAPC5|PSMA1|PSMB5|PSMC3|PSMC6|PSMD12
cluster-Stem-Progenitor_D2-upregulated	Ubiquitin-dependent degradation of Cyclin D	7	77	5.00721	0.000321482	ANAPC11|ANAPC5|PSMA1|PSMB5|PSMC3|PSMC6|PSMD12
cluster-Stem-Progenitor_D2-upregulated	SCF(Skp2)-mediated degradation of p27/p21	7	77	5.00721	0.000321482	ANAPC11|ANAPC5|PSMA1|PSMB5|PSMC3|PSMC6|PSMD12
cluster-Stem-Progenitor_D2-upregulated	Regulation of activated PAK-2p34 by proteasome mediated degradation	7	77	5.00721	0.000321482	ANAPC11|ANAPC5|PSMA1|PSMB5|PSMC3|PSMC6|PSMD12
cluster-Stem-Progenitor_D2-upregulated	CDK-mediated phosphorylation and removal of Cdc6	7	77	5.00721	0.000321482	ANAPC11|ANAPC5|PSMA1|PSMB5|PSMC3|PSMC6|PSMD12
cluster-Stem-Progenitor_D2-upregulated	APC/C:Cdc20 mediated degradation of Securin	7	77	5.00721	0.000321482	ANAPC11|ANAPC5|PSMA1|PSMB5|PSMC3|PSMC6|PSMD12
cluster-Stem-Progenitor_D2-upregulated	SCF-beta-TrCP mediated degradation of Emi1	7	78	4.96039	0.000348285	ANAPC11|ANAPC5|PSMA1|PSMB5|PSMC3|PSMC6|PSMD12
cluster-Stem-Progenitor_D2-upregulated	ER-Phagosome pathway	8	103	4.76257	0.000354149	ANAPC11|ANAPC5|PSMA1|PSMB5|PSMC3|PSMC6|PSMD12|SEC61B
cluster-Stem-Progenitor_D2-upregulated	Vpu mediated degradation of CD4	7	79	4.91436	0.000376852	ANAPC11|ANAPC5|PSMA1|PSMB5|PSMC3|PSMC6|PSMD12
cluster-Stem-Progenitor_D2-upregulated	Ubiquitin Mediated Degradation of Phosphorylated Cdc25A	7	80	4.8691	0.000407269	ANAPC11|ANAPC5|PSMA1|PSMB5|PSMC3|PSMC6|PSMD12
cluster-Stem-Progenitor_D2-upregulated	Signaling by Wnt	7	80	4.8691	0.000407269	ANAPC11|ANAPC5|PSMA1|PSMB5|PSMC3|PSMC6|PSMD12
cluster-Stem-Progenitor_D2-upregulated	Destabilization of mRNA by AUF1 (hnRNP D0)	7	80	4.8691	0.000407269	ANAPC11|ANAPC5|PSMA1|PSMB5|PSMC3|PSMC6|PSMD12
cluster-Stem-Progenitor_D2-upregulated	Degradation of beta-catenin by the destruction complex	7	80	4.8691	0.000407269	ANAPC11|ANAPC5|PSMA1|PSMB5|PSMC3|PSMC6|PSMD12
cluster-Stem-Progenitor_D2-upregulated	Cdc20:Phospho-APC/C mediated degradation of Cyclin A	7	80	4.8691	0.000407269	ANAPC11|ANAPC5|PSMA1|PSMB5|PSMC3|PSMC6|PSMD12
cluster-Stem-Progenitor_D2-upregulated	Autodegradation of the E3 ubiquitin ligase COP1	7	80	4.8691	0.000407269	ANAPC11|ANAPC5|PSMA1|PSMB5|PSMC3|PSMC6|PSMD12
cluster-Stem-Progenitor_D2-upregulated	p53-Independent G1/S DNA damage checkpoint	7	81	4.8246	0.00043962	ANAPC11|ANAPC5|PSMA1|PSMB5|PSMC3|PSMC6|PSMD12
cluster-Stem-Progenitor_D2-upregulated	p53-Independent DNA Damage Response	7	81	4.8246	0.00043962	ANAPC11|ANAPC5|PSMA1|PSMB5|PSMC3|PSMC6|PSMD12
cluster-Stem-Progenitor_D2-upregulated	Stabilization of p53	7	81	4.8246	0.00043962	ANAPC11|ANAPC5|PSMA1|PSMB5|PSMC3|PSMC6|PSMD12
cluster-Stem-Progenitor_D2-upregulated	APC/C:Cdc20 mediated degradation of mitotic proteins	7	82	4.78082	0.000473995	ANAPC11|ANAPC5|PSMA1|PSMB5|PSMC3|PSMC6|PSMD12
cluster-Stem-Progenitor_D2-upregulated	Antigen processing-Cross presentation	8	108	4.58892	0.000488794	ANAPC11|ANAPC5|PSMA1|PSMB5|PSMC3|PSMC6|PSMD12|SEC61B
cluster-Stem-Progenitor_D2-upregulated	p53-Dependent G1/S DNA damage checkpoint	7	83	4.73774	0.000510485	ANAPC11|ANAPC5|PSMA1|PSMB5|PSMC3|PSMC6|PSMD12
cluster-Stem-Progenitor_D2-upregulated	p53-Dependent G1 DNA Damage Response	7	83	4.73774	0.000510485	ANAPC11|ANAPC5|PSMA1|PSMB5|PSMC3|PSMC6|PSMD12
cluster-Stem-Progenitor_D2-upregulated	Activation of APC/C and APC/C:Cdc20 mediated degradation of mitotic proteins	7	83	4.73774	0.000510485	ANAPC11|ANAPC5|PSMA1|PSMB5|PSMC3|PSMC6|PSMD12
cluster-Stem-Progenitor_D2-upregulated	Class I MHC mediated antigen processing & presentation	8	112	4.4574	0.000624178	ANAPC11|ANAPC5|PSMA1|PSMB5|PSMC3|PSMC6|PSMD12|SEC61B
cluster-Stem-Progenitor_D2-upregulated	Regulation of Apoptosis	7	86	4.61254	0.000633587	ANAPC11|ANAPC5|PSMA1|PSMB5|PSMC3|PSMC6|PSMD12
cluster-Stem-Progenitor_D2-upregulated	G1/S DNA Damage Checkpoints	7	86	4.61254	0.000633587	ANAPC11|ANAPC5|PSMA1|PSMB5|PSMC3|PSMC6|PSMD12
cluster-Stem-Progenitor_D2-upregulated	DNA Replication	13	270	4.00983	0.000643899	ANAPC11|ANAPC5|CDT1|CEP57|MAPRE1|MCM7|PCNA|POLD2|PSMA1|PSMB5|PSMC3|PSMC6|PSMD12
cluster-Stem-Progenitor_D2-upregulated	Regulation of APC/C activators between G1/S and early anaphase	7	87	4.57208	0.00067949	ANAPC11|ANAPC5|PSMA1|PSMB5|PSMC3|PSMC6|PSMD12
cluster-Stem-Progenitor_D2-upregulated	Regulation of mitotic cell cycle	7	88	4.53224	0.000727996	ANAPC11|ANAPC5|PSMA1|PSMB5|PSMC3|PSMC6|PSMD12
cluster-Stem-Progenitor_D2-upregulated	APC/C-mediated degradation of cell cycle proteins	7	88	4.53224	0.000727996	ANAPC11|ANAPC5|PSMA1|PSMB5|PSMC3|PSMC6|PSMD12
cluster-Stem-Progenitor_D2-upregulated	Cyclin E associated events during G1/S transition	7	91	4.4162	0.000890188	ANAPC11|ANAPC5|PSMA1|PSMB5|PSMC3|PSMC6|PSMD12
